# Supplementary material for: Evaluating Different Extraction Approaches for GC-MS Based Metabolomics Analysis of the Giant Pandas’ Fur
Source: Toxics. 2022 Nov 14;10(11):688. doi: 10.3390/toxics10110688 (PMC9696619; doi:10.3390/toxics10110688)
Supplement: Supplementary file 1 [file toxics-10-00688-s001.zip]

Archive with 1 entries (1 files):
- toxics-1993026-supplementary.pdf
